# Supplementary material for: Foraging Strategies of Laysan Albatross Inferred from Stable Isotopes: Implications for Association with Fisheries
Source: PLoS One. 2015 Jul 31;10(7):e0133471. doi: 10.1371/journal.pone.0133471 (PMC4521920; doi:10.1371/journal.pone.0133471)
Supplement: S1 Dataset — (XLSX) [file pone.0133471.s001.xlsx]

## Sheet: Data
CATEGORY	YEAR	SEASON	δ15N (‰)	δ13C (‰)	ID NUMBER	SOURCE
HB	<1924	Breeding	10.85	-17.34	USNM 189392	National Museum of Natural History, Smithsonian Institution, Washington, D.C., USA
HB	<1924	Breeding	17.14	-17.3	USNM 189393	National Museum of Natural History, Smithsonian Institution, Washington, D.C., USA
HB	<1924	Breeding	9.56	-17.65	USNM 189394	National Museum of Natural History, Smithsonian Institution, Washington, D.C., USA
HB	<1924	Breeding	12.59	-17.04	USNM 240913	National Museum of Natural History, Smithsonian Institution, Washington, D.C., USA
HB	<1924	Breeding	14.77	-17.25	USNM 240915	National Museum of Natural History, Smithsonian Institution, Washington, D.C., USA
HB	<1924	Breeding	13.27	-17.41	USNM 240916	National Museum of Natural History, Smithsonian Institution, Washington, D.C., USA
HB	<1924	Breeding	10.56	-17.74	USNM 300834	National Museum of Natural History, Smithsonian Institution, Washington, D.C., USA
HB	<1924	Breeding	11.61	-17.96	USNM 300844	National Museum of Natural History, Smithsonian Institution, Washington, D.C., USA
HB	<1924	Breeding	12.41	-17.69	USNM 300845	National Museum of Natural History, Smithsonian Institution, Washington, D.C., USA
HB	<1924	Breeding	10.53	-17.88	USNM 300855	National Museum of Natural History, Smithsonian Institution, Washington, D.C., USA
HB	<1924	Breeding	11.01	-17.91	USNM 300856	National Museum of Natural History, Smithsonian Institution, Washington, D.C., USA
HB	<1924	Breeding	8.2	-18.57	USNM 371165	National Museum of Natural History, Smithsonian Institution, Washington, D.C., USA
HB	<1924	Breeding	18.71	-17.47	UWBM 10601	Burke Museum, University of Washington, Seattle, Washington, USA
HB	<1924	Breeding	13.14	-18.26	UWBM 10602	Burke Museum, University of Washington, Seattle, Washington, USA
HB	<1924	Breeding	17.55	-18.03	UWBM 10603	Burke Museum, University of Washington, Seattle, Washington, USA
SS	2006	Breeding	14.42	-20.04	1307-65692	Live bird - United States Fish and Wildlife Service band number
SS	2006	Breeding	12.17	-20.45	1307-67715	Live bird - United States Fish and Wildlife Service band number
SS	2006	Breeding	12.78	-21.28	1307-68231	Live bird - United States Fish and Wildlife Service band number
SS	2006	Breeding	14.06	-20.52	1307-99740	Live bird - United States Fish and Wildlife Service band number
SS	2006	Breeding	13.2	-21.04	1307-99936	Live bird - United States Fish and Wildlife Service band number
SS	2006	Breeding	12.5	-20.86	1517-39321	Live bird - United States Fish and Wildlife Service band number
SS	2006	Breeding	14.73	-20.53	1517-39346	Live bird - United States Fish and Wildlife Service band number
SS	2006	Breeding	12.37	-20.54	1307-66754	Live bird - United States Fish and Wildlife Service band number
SS	2006	Breeding	13.94	-19.38	1517-08937	Live bird - United States Fish and Wildlife Service band number
SS	2006	Breeding	12.98	-20.73	1517-39183	Live bird - United States Fish and Wildlife Service band number
SS	2006	Breeding	12.57	-20.15	1517-39347	Live bird - United States Fish and Wildlife Service band number
SS	2006	Breeding	11.19	-20.55	1517-47670	Live bird - United States Fish and Wildlife Service band number
SS	2006	Breeding	12.99	-19.24	1517-48000	Live bird - United States Fish and Wildlife Service band number
SS	2006	Breeding	13.03	-21	1517-56624	Live bird - United States Fish and Wildlife Service band number
SS	2006	Breeding	12.61	-20.42	1517-56699	Live bird - United States Fish and Wildlife Service band number
SS	2006	Breeding	14.39	-19.97	1517-57784	Live bird - United States Fish and Wildlife Service band number
SS	2005	Breeding	15.7	-18.58	1517-39347	Live bird - United States Fish and Wildlife Service band number
SS	2005	Breeding	11.8	-20.03	1517-48000	Live bird - United States Fish and Wildlife Service band number
SS	2005	Breeding	14.99	-18.64	1307-65692	Live bird - United States Fish and Wildlife Service band number
SS	2005	Breeding	17.77	-18.98	1307-67715	Live bird - United States Fish and Wildlife Service band number
SS	2005	Breeding	12.85	-20.1	1307-68231	Live bird - United States Fish and Wildlife Service band number
SS	2005	Breeding	11.97	-20.31	1307-99740	Live bird - United States Fish and Wildlife Service band number
SS	2005	Breeding	12.16	-20.31	1307-99936	Live bird - United States Fish and Wildlife Service band number
SS	2005	Breeding	12.45	-20.01	1517-39321	Live bird - United States Fish and Wildlife Service band number
SS	2005	Breeding	13.09	-19.73	1517-39346	Live bird - United States Fish and Wildlife Service band number
SS	2005	Breeding	11.32	-20.64	1517-47670	Live bird - United States Fish and Wildlife Service band number
SS	2005	Breeding	11.91	-20.46	1517-56624	Live bird - United States Fish and Wildlife Service band number
SS	2005	Breeding	13.25	-19.36	1517-56699	Live bird - United States Fish and Wildlife Service band number
SS	2004	Breeding	11.98	-20.07	1517-57784	Live bird - United States Fish and Wildlife Service band number
SS	2004	Breeding	12.29	-20.26	1517-08937	Live bird - United States Fish and Wildlife Service band number
SU	2006	Breeding	13.64	-18.94	1307-59275	Live bird - United States Fish and Wildlife Service band number
SU	2006	Breeding	14.22	-20.98	1307-64704	Live bird - United States Fish and Wildlife Service band number
SU	2006	Breeding	12.93	-21.12	1307-64852	Live bird - United States Fish and Wildlife Service band number
SU	2006	Breeding	13.59	-20.5	1307-66672	Live bird - United States Fish and Wildlife Service band number
SU	2006	Breeding	16.93	-19.07	1307-99942	Live bird - United States Fish and Wildlife Service band number
SU	2006	Breeding	14.23	-18.2	1517-47718	Live bird - United States Fish and Wildlife Service band number
SU	2006	Breeding	13.66	-20.28	1517-47999	Live bird - United States Fish and Wildlife Service band number
SU	2006	Breeding	14.54	-19.99	1517-59363	Live bird - United States Fish and Wildlife Service band number
SU	2006	Breeding	12.96	-21.06	1517-83606	Live bird - United States Fish and Wildlife Service band number
SU	2006	Breeding	14.22	-18.49	1307-64853	Live bird - United States Fish and Wildlife Service band number
SU	2006	Breeding	12.89	-19.26	1307-65681	Live bird - United States Fish and Wildlife Service band number
SU	2006	Breeding	13.14	-20.48	1517-38997	Live bird - United States Fish and Wildlife Service band number
SU	2006	Breeding	16.66	-19.03	1517-47541	Live bird - United States Fish and Wildlife Service band number
SU	2006	Breeding	15.1	-19.99	1307-64687	Live bird - United States Fish and Wildlife Service band number
SU	2006	Breeding	16.37	-19.44	1307-64688	Live bird - United States Fish and Wildlife Service band number
SU	2006	Breeding	12.93	-20.96	1307-66707	Live bird - United States Fish and Wildlife Service band number
SU	2006	Breeding	12.79	-20.72	1307-67099	Live bird - United States Fish and Wildlife Service band number
SU	2006	Breeding	14.2	-20.15	1307-97881	Live bird - United States Fish and Wildlife Service band number
SU	2006	Breeding	12.78	-20.31	1517-22383	Live bird - United States Fish and Wildlife Service band number
SU	2006	Breeding	12.99	-19.8	1517-39360	Live bird - United States Fish and Wildlife Service band number
SU	2006	Breeding	12.48	-20.28	1517-57792	Live bird - United States Fish and Wildlife Service band number
SU	2005	Breeding	12.79	-20.33	1307-64687	Live bird - United States Fish and Wildlife Service band number
SU	2005	Breeding	12.73	-20.15	1307-67099	Live bird - United States Fish and Wildlife Service band number
SU	2005	Breeding	12.98	-19.95	1517-22383	Live bird - United States Fish and Wildlife Service band number
SU	2005	Breeding	14.1	-18.58	1307-59275	Live bird - United States Fish and Wildlife Service band number
SU	2005	Breeding	13	-20.74	1307-64704	Live bird - United States Fish and Wildlife Service band number
SU	2005	Breeding	17.82	-19.11	1307-64852	Live bird - United States Fish and Wildlife Service band number
SU	2005	Breeding	18.31	-18.62	1307-64853	Live bird - United States Fish and Wildlife Service band number
SU	2005	Breeding	13.48	-18.25	1307-65681	Live bird - United States Fish and Wildlife Service band number
SU	2005	Breeding	15.64	-18.36	1307-66672	Live bird - United States Fish and Wildlife Service band number
SU	2005	Breeding	12.78	-19.6	1307-99942	Live bird - United States Fish and Wildlife Service band number
SU	2005	Breeding	13.55	-19.1	1517-38906	Live bird - United States Fish and Wildlife Service band number
SU	2005	Breeding	18	-18.73	1517-38997	Live bird - United States Fish and Wildlife Service band number
SU	2005	Breeding	18.4	-18.34	1517-47541	Live bird - United States Fish and Wildlife Service band number
SU	2005	Breeding	13.41	-19.03	1517-47999	Live bird - United States Fish and Wildlife Service band number
SU	2005	Breeding	15.16	-18.85	1517-59363	Live bird - United States Fish and Wildlife Service band number
SU	2005	Breeding	12.85	-19.51	1517-83606	Live bird - United States Fish and Wildlife Service band number
SU	2005	Breeding	11.79	-19.88	1307-66707	Live bird - United States Fish and Wildlife Service band number
SU	2005	Breeding	15.1	-18.38	1517-39360	Live bird - United States Fish and Wildlife Service band number
SU	2005	Breeding	16.77	-19.4	1307-64688	Live bird - United States Fish and Wildlife Service band number
SU	2004	Breeding	12	-20.68	1307-64704	Live bird - United States Fish and Wildlife Service band number
SU	2004	Breeding	14.65	-18.08	1307-97881	Live bird - United States Fish and Wildlife Service band number
SU	2004	Breeding	14.99	-18.74	1517-59363	Live bird - United States Fish and Wildlife Service band number
SU	2004	Breeding	13.41	-19.62	1517-47718	Live bird - United States Fish and Wildlife Service band number
SU	2004	Breeding	15.04	-18.57	1307-59275	Live bird - United States Fish and Wildlife Service band number
SU	2004	Breeding	17.53	-18.86	1307-64688	Live bird - United States Fish and Wildlife Service band number
SU	2004	Breeding	12.78	-19.26	1307-99942	Live bird - United States Fish and Wildlife Service band number
SU	2004	Breeding	12.85	-20.03	1517-22383	Live bird - United States Fish and Wildlife Service band number
SU	2003	Breeding	14.61	-18.17	1307-59275	Live bird - United States Fish and Wildlife Service band number
SU	2003	Breeding	14.23	-19.14	1517-59363	Live bird - United States Fish and Wildlife Service band number
FB	2006	Breeding	16.19	-19.63	1247-82735	Live bird - United States Fish and Wildlife Service band number
FB	2006	Breeding	13.25	-20.02	1307-98565	Live bird - United States Fish and Wildlife Service band number
FB	2006	Breeding	16.93	-19.02	1517-08464	Live bird - United States Fish and Wildlife Service band number
FB	2006	Breeding	13.71	-18.87	1517-08935	Live bird - United States Fish and Wildlife Service band number
FB	2006	Breeding	14.38	-19.57	1517-21978	Live bird - United States Fish and Wildlife Service band number
FB	2006	Breeding	17.92	-18.82	1517-38625	Live bird - United States Fish and Wildlife Service band number
FB	2006	Breeding	14.11	-19.24	1517-38999	Live bird - United States Fish and Wildlife Service band number
FB	2006	Breeding	18.52	-18.71	1517-39103	Live bird - United States Fish and Wildlife Service band number
FB	2006	Breeding	12.86	-19.56	1517-39186	Live bird - United States Fish and Wildlife Service band number
FB	2006	Breeding	18.23	-19.26	1517-47668	Live bird - United States Fish and Wildlife Service band number
FB	2006	Breeding	18.34	-18.84	1517-47686	Live bird - United States Fish and Wildlife Service band number
FB	2006	Breeding	17.64	-19.1	1517-47870	Live bird - United States Fish and Wildlife Service band number
FB	2006	Breeding	12.27	-18.98	1517-56623	Live bird - United States Fish and Wildlife Service band number
FB	2006	Breeding	12.81	-18.22	1517-56694	Live bird - United States Fish and Wildlife Service band number
FB	2006	Breeding	14.09	-19.59	1517-57753	Live bird - United States Fish and Wildlife Service band number
FB	2006	Breeding	14.07	-19.86	1517-59366	Live bird - United States Fish and Wildlife Service band number
FB	2006	Breeding	18.63	-18.73	1517-59368	Live bird - United States Fish and Wildlife Service band number
FB	2006	Breeding	16.06	-19.27	1517-08541	Live bird - United States Fish and Wildlife Service band number
FB	2005	Breeding	13.03	-19.28	1517-08541	Live bird - United States Fish and Wildlife Service band number
FB	2005	Breeding	15.29	-18.34	1517-08464	Live bird - United States Fish and Wildlife Service band number
FB	2005	Breeding	13.14	-19.86	1517-08935	Live bird - United States Fish and Wildlife Service band number
FB	2005	Breeding	14.11	-19.54	1517-38999	Live bird - United States Fish and Wildlife Service band number
FB	2005	Breeding	12.89	-20.17	1517-47668	Live bird - United States Fish and Wildlife Service band number
FB	2005	Breeding	13.58	-19.4	1517-59366	Live bird - United States Fish and Wildlife Service band number
PB	2006	Breeding	12.87	-20.7	1517-39853	Live bird - United States Fish and Wildlife Service band number
PB	2006	Breeding	12.96	-19.11	1517-40257	Live bird - United States Fish and Wildlife Service band number
PB	2006	Breeding	13.46	-21.22	1517-40266	Live bird - United States Fish and Wildlife Service band number
PB	2006	Breeding	12.3	-19.88	1517-40288	Live bird - United States Fish and Wildlife Service band number
PB	2006	Breeding	12.69	-19.65	1517-40338	Live bird - United States Fish and Wildlife Service band number
PB	2006	Breeding	14.92	-18.15	1517-40359	Live bird - United States Fish and Wildlife Service band number
PB	2006	Breeding	12.31	-20.03	1517-40367	Live bird - United States Fish and Wildlife Service band number
PB	2006	Breeding	14.55	-20.54	1517-40234	Live bird - United States Fish and Wildlife Service band number
PB	2006	Breeding	14.06	-19.28	1517-40251	Live bird - United States Fish and Wildlife Service band number
PB	2006	Breeding	13.29	-19.24	1517-40269	Live bird - United States Fish and Wildlife Service band number
PB	2006	Breeding	12.84	-20.99	1517-40292	Live bird - United States Fish and Wildlife Service band number
PB	2006	Breeding	13.52	-18.74	1517-40327	Live bird - United States Fish and Wildlife Service band number
PB	2006	Breeding	12.57	-19.28	1517-40364	Live bird - United States Fish and Wildlife Service band number
PB	2006	Breeding	12.98	-20.18	1517-40365	Live bird - United States Fish and Wildlife Service band number
PB	2006	Breeding	13.19	-19.99	1517-30098	Live bird - United States Fish and Wildlife Service band number
PB	2006	Breeding	16.18	-20.43	1517-30703	Live bird - United States Fish and Wildlife Service band number
PB	2006	Breeding	15.33	-20.65	1517-30709	Live bird - United States Fish and Wildlife Service band number
PB	2006	Breeding	12.66	-20.92	1517-31902	Live bird - United States Fish and Wildlife Service band number
PB	2006	Breeding	12.9	-19.67	1517-31950	Live bird - United States Fish and Wildlife Service band number
PB	2006	Breeding	12.21	-21.02	1517-40231	Live bird - United States Fish and Wildlife Service band number
PB	2005	Breeding	15.34	-20.2	1517-30709	Live bird - United States Fish and Wildlife Service band number
PB	2005	Breeding	13.54	-18.4	1517-40359	Live bird - United States Fish and Wildlife Service band number
PB	2005	Breeding	16.25	-19.04	1517-39853	Live bird - United States Fish and Wildlife Service band number
PB	2005	Breeding	14.25	-19.16	1517-40234	Live bird - United States Fish and Wildlife Service band number
PB	2005	Breeding	13.6	-19.34	1517-40251	Live bird - United States Fish and Wildlife Service band number
PB	2005	Breeding	12.4	-20.12	1517-40269	Live bird - United States Fish and Wildlife Service band number
PB	2005	Breeding	13.19	-19.97	1517-40288	Live bird - United States Fish and Wildlife Service band number
PB	2005	Breeding	12.14	-20.11	1517-40292	Live bird - United States Fish and Wildlife Service band number
PB	2005	Breeding	12.94	-19.36	1517-40327	Live bird - United States Fish and Wildlife Service band number
PB	2005	Breeding	13.31	-18.87	1517-40365	Live bird - United States Fish and Wildlife Service band number
PB	2005	Breeding	11.82	-19.7	1517-40367	Live bird - United States Fish and Wildlife Service band number
PB	2005	Breeding	13.77	-19.63	1517-40231	Live bird - United States Fish and Wildlife Service band number
PB	2004	Breeding	12.82	-19.81	1517-31902	Live bird - United States Fish and Wildlife Service band number
PB	2004	Breeding	12.46	-19.36	1517-40257	Live bird - United States Fish and Wildlife Service band number
PB	2004	Breeding	13.11	-19.62	1517-40266	Live bird - United States Fish and Wildlife Service band number
PB	2004	Breeding	15.02	-19.2	1517-40338	Live bird - United States Fish and Wildlife Service band number
PB	2004	Breeding	12.63	-19.72	1517-40359	Live bird - United States Fish and Wildlife Service band number
PB	2004	Breeding	11.33	-19.94	1517-40364	Live bird - United States Fish and Wildlife Service band number
HI	Unknown	Breeding	14.66	-18.84	CSW 7133	Burke Museum, University of Washington, Seattle, Washington, USA
HI	Unknown	Breeding	12.89	-19.06	CSW 7134	Burke Museum, University of Washington, Seattle, Washington, USA
HI	Unknown	Breeding	17.06	-19.38	CWT 284	Burke Museum, University of Washington, Seattle, Washington, USA
HI	Unknown	Breeding	18.99	-18.59	CWT 285	Burke Museum, University of Washington, Seattle, Washington, USA
HI	Unknown	Breeding	13.72	-20.05	CWT 286	Burke Museum, University of Washington, Seattle, Washington, USA
HI	Unknown	Breeding	14.66	-20.31	CWT 312	Burke Museum, University of Washington, Seattle, Washington, USA
HI	Unknown	Breeding	15.31	-18.58	CWT 313	Burke Museum, University of Washington, Seattle, Washington, USA
HI	Unknown	Breeding	12.67	-20.34	CWT 314	Burke Museum, University of Washington, Seattle, Washington, USA
HI	Unknown	Breeding	13.14	-19.2	CWT 315	Burke Museum, University of Washington, Seattle, Washington, USA
HI	Unknown	Breeding	14.5	-19.29	CWT 319	Burke Museum, University of Washington, Seattle, Washington, USA
HI	Unknown	Breeding	14.49	-19.15	CWT 324	Burke Museum, University of Washington, Seattle, Washington, USA
HI	Unknown	Breeding	15.87	-19.81	CWT 330	Burke Museum, University of Washington, Seattle, Washington, USA
HI	Unknown	Breeding	15.19	-20.3	CWT 333	Burke Museum, University of Washington, Seattle, Washington, USA
HI	Unknown	Breeding	12.87	-19.56	LL1625140109	Burke Museum, University of Washington, Seattle, Washington, USA
HI	Unknown	Breeding	14.33	-19.3	LL1625150104	Burke Museum, University of Washington, Seattle, Washington, USA
HI	Unknown	Breeding	12.63	-18.43	LL2037120205	Burke Museum, University of Washington, Seattle, Washington, USA
AK	Unknown	Breeding	16.5	-18.79	UAM 14581	University of Alaska Museum, Fairbanks, Alaska, USA
AK	Unknown	Breeding	17.32	-18.51	UAM 14640	University of Alaska Museum, Fairbanks, Alaska, USA
AK	Unknown	Breeding	14.08	-18.78	UAM 14641	University of Alaska Museum, Fairbanks, Alaska, USA
AK	Unknown	Breeding	17.72	-19.17	UAM 14777	University of Alaska Museum, Fairbanks, Alaska, USA
AK	Unknown	Breeding	16.13	-18.96	UAM 14778	University of Alaska Museum, Fairbanks, Alaska, USA
AK	Unknown	Breeding	14.71	-19.69	UAM 14791	University of Alaska Museum, Fairbanks, Alaska, USA
AK	Unknown	Breeding	17.58	-18.63	UAM 14792	University of Alaska Museum, Fairbanks, Alaska, USA
AK	Unknown	Breeding	14.66	-19.17	UAM 14887	University of Alaska Museum, Fairbanks, Alaska, USA
AK	Unknown	Breeding	16.29	-19.1	UAM 19102	University of Alaska Museum, Fairbanks, Alaska, USA
AK	Unknown	Breeding	17.59	-18.78	UAM 19103	University of Alaska Museum, Fairbanks, Alaska, USA
AK	Unknown	Breeding	17.48	-19.13	UAM 19104	University of Alaska Museum, Fairbanks, Alaska, USA
AK	Unknown	Breeding	12.83	-19.98	UAM 19295	University of Alaska Museum, Fairbanks, Alaska, USA
AK	Unknown	Breeding	18.21	-18.23	UAM 19486	University of Alaska Museum, Fairbanks, Alaska, USA
AK	Unknown	Breeding	11.89	-19.02	UAM 19487	University of Alaska Museum, Fairbanks, Alaska, USA
AK	Unknown	Breeding	13.77	-19.99	UAM 19971	University of Alaska Museum, Fairbanks, Alaska, USA
AK	Unknown	Breeding	16.34	-18.94	UAM 20010	University of Alaska Museum, Fairbanks, Alaska, USA
AK	Unknown	Breeding	16.04	-18.34	UAM 20018	University of Alaska Museum, Fairbanks, Alaska, USA
AK	Unknown	Breeding	17.41	-19.47	UAM 20191	University of Alaska Museum, Fairbanks, Alaska, USA
AK	Unknown	Breeding	14.71	-19.33	UAM 20192	University of Alaska Museum, Fairbanks, Alaska, USA
AK	Unknown	Breeding	18.35	-18.32	UAM 20193	University of Alaska Museum, Fairbanks, Alaska, USA
AK	Unknown	Breeding	18.99	-18.46	UAM 20194	University of Alaska Museum, Fairbanks, Alaska, USA
AK	Unknown	Breeding	14.77	-19.25	UAM 20196	University of Alaska Museum, Fairbanks, Alaska, USA
AK	Unknown	Breeding	15.09	-20.73	UAM 20197	University of Alaska Museum, Fairbanks, Alaska, USA
AK	Unknown	Breeding	17.36	-19.48	UAM 21875	University of Alaska Museum, Fairbanks, Alaska, USA
AK	Unknown	Breeding	15.41	-18.53	UAM 21876	University of Alaska Museum, Fairbanks, Alaska, USA
AK	Unknown	Breeding	17.54	-18.48	UAM 21877	University of Alaska Museum, Fairbanks, Alaska, USA
AK	Unknown	Breeding	16.83	-18.51	UAM 21878	University of Alaska Museum, Fairbanks, Alaska, USA
AK	Unknown	Breeding	15.14	-18.84	UAM 21879	University of Alaska Museum, Fairbanks, Alaska, USA
AK	Unknown	Breeding	14.97	-18.98	UAM 22614	University of Alaska Museum, Fairbanks, Alaska, USA
AK	Unknown	Breeding	15.77	-18.71	UAM 22617	University of Alaska Museum, Fairbanks, Alaska, USA
AK	Unknown	Breeding	17.45	-19.08	UAM 22618	University of Alaska Museum, Fairbanks, Alaska, USA
AK	Unknown	Breeding	14.41	-19.79	UAM 22619	University of Alaska Museum, Fairbanks, Alaska, USA
AK	Unknown	Breeding	17.5	-18.97	UAM 22620	University of Alaska Museum, Fairbanks, Alaska, USA
CC	2006	Breeding	14.26	-19.69	1517-08936	Live bird - United States Fish and Wildlife Service band number
CC	2006	Breeding	13.43	-19.7	1517-22580	Live bird - United States Fish and Wildlife Service band number
CC	2006	Breeding	13.51	-19.92	1517-38952	Live bird - United States Fish and Wildlife Service band number
CC	2006	Breeding	14.43	-20.22	1517-39330	Live bird - United States Fish and Wildlife Service band number
CC	2006	Breeding	14.72	-18.61	1517-56693	Live bird - United States Fish and Wildlife Service band number
CC	2006	Breeding	14.12	-20.89	1517-62025	Live bird - United States Fish and Wildlife Service band number
CC	2006	Breeding	14.74	-20.3	1517-62068	Live bird - United States Fish and Wildlife Service band number
CC	2006	Breeding	11.97	-20.16	1517-62384	Live bird - United States Fish and Wildlife Service band number
CC	2006	Breeding	13.3	-18.76	1307-64683	Live bird - United States Fish and Wildlife Service band number
CC	2006	Breeding	16.12	-18.9	1307-64697	Live bird - United States Fish and Wildlife Service band number
CC	2006	Breeding	14.14	-21.04	1307-66275	Live bird - United States Fish and Wildlife Service band number
CC	2006	Breeding	10.54	-19.91	1307-67516	Live bird - United States Fish and Wildlife Service band number
CC	2006	Breeding	14.99	-19.84	1307-75446	Live bird - United States Fish and Wildlife Service band number
CC	2006	Breeding	12.82	-20.82	1367-50498	Live bird - United States Fish and Wildlife Service band number
CC	2006	Breeding	12.58	-20.66	1517-09021	Live bird - United States Fish and Wildlife Service band number
CC	2006	Breeding	12.93	-20.96	1517-29161	Live bird - United States Fish and Wildlife Service band number
CC	2006	Breeding	12.68	-19.78	1517-56614	Live bird - United States Fish and Wildlife Service band number
CC	2006	Breeding	17.73	-18.86	1517-56698	Live bird - United States Fish and Wildlife Service band number
CC	2006	Breeding	12.57	-20.17	1517-57751	Live bird - United States Fish and Wildlife Service band number
CC	2006	Breeding	13.44	-20.94	1517-62007	Live bird - United States Fish and Wildlife Service band number
CC	2006	Breeding	11.97	-20.55	1517-62046	Live bird - United States Fish and Wildlife Service band number
CC	2006	Breeding	16.01	-19.75	1517-62449	Live bird - United States Fish and Wildlife Service band number
CC	2006	Breeding	14.19	-19.72	1517-62791	Live bird - United States Fish and Wildlife Service band number
CC	2006	Breeding	12.86	-20.48	1517-62992	Live bird - United States Fish and Wildlife Service band number
CC	2006	Breeding	18.15	-19.34	1247-54624	Live bird - United States Fish and Wildlife Service band number
CC	2006	Breeding	16.42	-19.08	1247-59305	Live bird - United States Fish and Wildlife Service band number
CC	2006	Breeding	14.94	-20.31	1247-78210	Live bird - United States Fish and Wildlife Service band number
CC	2006	Breeding	13.48	-18.81	1247-79753	Live bird - United States Fish and Wildlife Service band number
CC	2006	Breeding	13.09	-19.97	1307-62067	Live bird - United States Fish and Wildlife Service band number
CC	2006	Breeding	12.24	-20.57	1307-65677	Live bird - United States Fish and Wildlife Service band number
CC	2006	Breeding	14.09	-19.76	1307-65685	Live bird - United States Fish and Wildlife Service band number
CC	2006	Breeding	17.82	-18.45	1307-66762	Live bird - United States Fish and Wildlife Service band number
CC	2006	Breeding	14.32	-19.11	1307-68197	Live bird - United States Fish and Wildlife Service band number
CC	2006	Breeding	13.58	-19.38	1307-96452	Live bird - United States Fish and Wildlife Service band number
CC	2006	Breeding	18.07	-19.28	1307-98715	Live bird - United States Fish and Wildlife Service band number
CC	2006	Breeding	14.72	-19.89	1307-98774	Live bird - United States Fish and Wildlife Service band number
CC	2006	Breeding	17.29	-19.52	1307-99656	Live bird - United States Fish and Wildlife Service band number
CC	2006	Breeding	16.95	-19.68	1307-99745	Live bird - United States Fish and Wildlife Service band number
CC	2006	Breeding	18.69	-18.56	1307-99827	Live bird - United States Fish and Wildlife Service band number
CC	2006	Breeding	13.31	-19.07	1307-99832	Live bird - United States Fish and Wildlife Service band number
CC	2006	Breeding	17.42	-19.06	1307-99986	Live bird - United States Fish and Wildlife Service band number
CC	2006	Breeding	16.89	-19.31	1327-04654	Live bird - United States Fish and Wildlife Service band number
CC	2006	Breeding	13.94	-20.01	1367-22981	Live bird - United States Fish and Wildlife Service band number
CC	2006	Breeding	16.23	-19.77	1517-03895	Live bird - United States Fish and Wildlife Service band number
CC	2006	Breeding	12.33	-19.64	1517-20293	Live bird - United States Fish and Wildlife Service band number
CC	2006	Breeding	15.88	-19.69	1517-29411	Live bird - United States Fish and Wildlife Service band number
CC	2006	Breeding	13.24	-19.77	1517-38951	Live bird - United States Fish and Wildlife Service band number
CC	2006	Breeding	12.48	-20.96	1517-39311	Live bird - United States Fish and Wildlife Service band number
CC	2006	Breeding	16.98	-19.03	1517-39348	Live bird - United States Fish and Wildlife Service band number
CC	2006	Breeding	18.05	-19.17	1517-39350	Live bird - United States Fish and Wildlife Service band number
CC	2006	Breeding	19.21	-18.83	1517-47868	Live bird - United States Fish and Wildlife Service band number
CC	2006	Breeding	13.33	-20.11	1517-47875	Live bird - United States Fish and Wildlife Service band number
CC	2006	Breeding	12.67	-19.8	1517-56617	Live bird - United States Fish and Wildlife Service band number
CC	2006	Breeding	14.27	-18.87	1517-56632	Live bird - United States Fish and Wildlife Service band number
CC	2006	Breeding	17.38	-18.78	1517-57782	Live bird - United States Fish and Wildlife Service band number
CC	2006	Breeding	12.84	-20.18	1517-57793	Live bird - United States Fish and Wildlife Service band number
CC	2006	Breeding	14.29	-19.01	1517-59372	Live bird - United States Fish and Wildlife Service band number
CC	2006	Breeding	17.48	-19.68	1517-59379	Live bird - United States Fish and Wildlife Service band number
CC	2006	Breeding	12.91	-19.5	1517-62005	Live bird - United States Fish and Wildlife Service band number
CC	2006	Breeding	12.59	-20.29	1517-62028	Live bird - United States Fish and Wildlife Service band number
CC	2006	Breeding	12.66	-19.96	1517-62364	Live bird - United States Fish and Wildlife Service band number
CC	2006	Breeding	13.49	-21.02	1517-62993	Live bird - United States Fish and Wildlife Service band number
CC	2006	Breeding	16.09	-18.13	1517-8539	Live bird - United States Fish and Wildlife Service band number
HB	<1924	NonBreeding	13.63	-17.87	USNM 189392	National Museum of Natural History, Smithsonian Institution, Washington, D.C., USA
HB	<1924	NonBreeding	12.88	-17.9	USNM 189393	National Museum of Natural History, Smithsonian Institution, Washington, D.C., USA
HB	<1924	NonBreeding	13.86	-17.71	USNM 189394	National Museum of Natural History, Smithsonian Institution, Washington, D.C., USA
HB	<1924	NonBreeding	13.87	-17.59	USNM 240913	National Museum of Natural History, Smithsonian Institution, Washington, D.C., USA
HB	<1924	NonBreeding	14.12	-17.38	USNM 240915	National Museum of Natural History, Smithsonian Institution, Washington, D.C., USA
HB	<1924	NonBreeding	14.4	-17.17	USNM 240916	National Museum of Natural History, Smithsonian Institution, Washington, D.C., USA
HB	<1924	NonBreeding	14.11	-17.48	USNM 300834	National Museum of Natural History, Smithsonian Institution, Washington, D.C., USA
HB	<1924	NonBreeding	14.08	-17.89	USNM 300844	National Museum of Natural History, Smithsonian Institution, Washington, D.C., USA
HB	<1924	NonBreeding	14.06	-17.67	USNM 300845	National Museum of Natural History, Smithsonian Institution, Washington, D.C., USA
HB	<1924	NonBreeding	14.52	-17.42	USNM 300855	National Museum of Natural History, Smithsonian Institution, Washington, D.C., USA
HB	<1924	NonBreeding	15.12	-17.55	USNM 300856	National Museum of Natural History, Smithsonian Institution, Washington, D.C., USA
HB	<1924	NonBreeding	13.57	-17.35	USNM 371165	National Museum of Natural History, Smithsonian Institution, Washington, D.C., USA
HB	<1924	NonBreeding	15.57	-17.38	UWBM 10601	Burke Museum of Natural History, University of Washington, Seattle, Washington, USA
HB	<1924	NonBreeding	14.31	-17.51	UWBM 10602	Burke Museum of Natural History, University of Washington, Seattle, Washington, USA
HB	<1924	NonBreeding	14.59	-17.54	UWBM 10603	Burke Museum of Natural History, University of Washington, Seattle, Washington, USA
SS	2006	NonBreeding	14.74	-18.88	1307-65692	Live bird - United States Fish and Wildlife Service band number
SS	2006	NonBreeding	14.92	-19.38	1307-66754	Live bird - United States Fish and Wildlife Service band number
SS	2006	NonBreeding	13.25	-20.01	1307-67715	Live bird - United States Fish and Wildlife Service band number
SS	2006	NonBreeding	14.32	-19.13	1307-68231	Live bird - United States Fish and Wildlife Service band number
SS	2006	NonBreeding	14.1	-19.11	1307-99740	Live bird - United States Fish and Wildlife Service band number
SS	2006	NonBreeding	13.81	-18.96	1307-99936	Live bird - United States Fish and Wildlife Service band number
SS	2006	NonBreeding	14.68	-19.31	1517-08937	Live bird - United States Fish and Wildlife Service band number
SS	2006	NonBreeding	14.73	-19.02	1517-39183	Live bird - United States Fish and Wildlife Service band number
SS	2006	NonBreeding	14.42	-18.82	1517-39321	Live bird - United States Fish and Wildlife Service band number
SS	2006	NonBreeding	14.33	-19.01	1517-39346	Live bird - United States Fish and Wildlife Service band number
SS	2006	NonBreeding	13.82	-19.08	1517-39347	Live bird - United States Fish and Wildlife Service band number
SS	2006	NonBreeding	13.8	-19.35	1517-47670	Live bird - United States Fish and Wildlife Service band number
SS	2006	NonBreeding	13.7	-18.96	1517-48000	Live bird - United States Fish and Wildlife Service band number
SS	2006	NonBreeding	14.03	-19.2	1517-56624	Live bird - United States Fish and Wildlife Service band number
SS	2006	NonBreeding	14.19	-18.98	1517-56699	Live bird - United States Fish and Wildlife Service band number
SS	2006	NonBreeding	14.47	-19.45	1517-57784	Live bird - United States Fish and Wildlife Service band number
SU	2006	NonBreeding	15.12	-19.13	1307-59275	Live bird - United States Fish and Wildlife Service band number
SU	2006	NonBreeding	14.14	-19.46	1307-64687	Live bird - United States Fish and Wildlife Service band number
SU	2006	NonBreeding	18.5	-18.39	1307-64688	Live bird - United States Fish and Wildlife Service band number
SU	2006	NonBreeding	14.09	-19.37	1307-64704	Live bird - United States Fish and Wildlife Service band number
SU	2006	NonBreeding	14.21	-20.22	1307-64852	Live bird - United States Fish and Wildlife Service band number
SU	2006	NonBreeding	14.6	-18.94	1307-64853	Live bird - United States Fish and Wildlife Service band number
SU	2006	NonBreeding	13.67	-19.51	1307-65681	Live bird - United States Fish and Wildlife Service band number
SU	2006	NonBreeding	15.17	-18.74	1307-66672	Live bird - United States Fish and Wildlife Service band number
SU	2006	NonBreeding	14.02	-19.91	1307-66707	Live bird - United States Fish and Wildlife Service band number
SU	2006	NonBreeding	14.55	-18.92	1307-67099	Live bird - United States Fish and Wildlife Service band number
SU	2006	NonBreeding	14.22	-18.82	1307-97881	Live bird - United States Fish and Wildlife Service band number
SU	2006	NonBreeding	17.96	-18.31	1307-99942	Live bird - United States Fish and Wildlife Service band number
SU	2006	NonBreeding	15.18	-18.27	1517-22383	Live bird - United States Fish and Wildlife Service band number
SU	2006	NonBreeding	14.41	-19.27	1517-38906	Live bird - United States Fish and Wildlife Service band number
SU	2006	NonBreeding	15.46	-19.06	1517-38997	Live bird - United States Fish and Wildlife Service band number
SU	2006	NonBreeding	14.55	-19.42	1517-39360	Live bird - United States Fish and Wildlife Service band number
SU	2006	NonBreeding	13.54	-19.26	1517-47541	Live bird - United States Fish and Wildlife Service band number
SU	2006	NonBreeding	15.11	-19.79	1517-47718	Live bird - United States Fish and Wildlife Service band number
SU	2006	NonBreeding	14.63	-18.37	1517-47999	Live bird - United States Fish and Wildlife Service band number
SU	2006	NonBreeding	14.47	-18.74	1517-57792	Live bird - United States Fish and Wildlife Service band number
SU	2006	NonBreeding	13.94	-18.81	1517-59363	Live bird - United States Fish and Wildlife Service band number
SU	2006	NonBreeding	13.94	-19.56	1517-83606	Live bird - United States Fish and Wildlife Service band number
FB	2006	NonBreeding	14.08	-18.7	1247-82735	Live bird - United States Fish and Wildlife Service band number
FB	2006	NonBreeding	12.94	-19.76	1307-98565	Live bird - United States Fish and Wildlife Service band number
FB	2006	NonBreeding	15	-18.89	1517-08464	Live bird - United States Fish and Wildlife Service band number
FB	2006	NonBreeding	13.38	-19.26	1517-08541	Live bird - United States Fish and Wildlife Service band number
FB	2006	NonBreeding	14.05	-17.93	1517-08935	Live bird - United States Fish and Wildlife Service band number
FB	2006	NonBreeding	13.77	-19.89	1517-21978	Live bird - United States Fish and Wildlife Service band number
FB	2006	NonBreeding	14.1	-18.44	1517-38625	Live bird - United States Fish and Wildlife Service band number
FB	2006	NonBreeding	15.91	-19.96	1517-38999	Live bird - United States Fish and Wildlife Service band number
FB	2006	NonBreeding	13.66	-19.08	1517-39103	Live bird - United States Fish and Wildlife Service band number
FB	2006	NonBreeding	13.15	-19.92	1517-39186	Live bird - United States Fish and Wildlife Service band number
FB	2006	NonBreeding	13.36	-19.51	1517-47668	Live bird - United States Fish and Wildlife Service band number
FB	2006	NonBreeding	14.19	-19.31	1517-47686	Live bird - United States Fish and Wildlife Service band number
FB	2006	NonBreeding	15.73	-18.94	1517-47870	Live bird - United States Fish and Wildlife Service band number
FB	2006	NonBreeding	18.53	-17.72	1517-56623	Live bird - United States Fish and Wildlife Service band number
FB	2006	NonBreeding	13.42	-18.89	1517-56694	Live bird - United States Fish and Wildlife Service band number
FB	2006	NonBreeding	14.1	-19.46	1517-57753	Live bird - United States Fish and Wildlife Service band number
FB	2006	NonBreeding	15.47	-19.17	1517-59366	Live bird - United States Fish and Wildlife Service band number
FB	2006	NonBreeding	14.58	-17.83	1517-59368	Live bird - United States Fish and Wildlife Service band number
PB	2006	NonBreeding	15.05	-19.16	1517-30098	Live bird - United States Fish and Wildlife Service band number
PB	2006	NonBreeding	14.42	-20.05	1517-30703	Live bird - United States Fish and Wildlife Service band number
PB	2006	NonBreeding	16.34	-18.01	1517-30709	Live bird - United States Fish and Wildlife Service band number
PB	2006	NonBreeding	14.72	-19.08	1517-31902	Live bird - United States Fish and Wildlife Service band number
PB	2006	NonBreeding	14.31	-19.24	1517-31950	Live bird - United States Fish and Wildlife Service band number
PB	2006	NonBreeding	15.24	-17.86	1517-39853	Live bird - United States Fish and Wildlife Service band number
PB	2006	NonBreeding	14.78	-19.16	1517-40231	Live bird - United States Fish and Wildlife Service band number
PB	2006	NonBreeding	14.15	-19.7	1517-40234	Live bird - United States Fish and Wildlife Service band number
PB	2006	NonBreeding	16.58	-18.46	1517-40251	Live bird - United States Fish and Wildlife Service band number
PB	2006	NonBreeding	14.75	-18.92	1517-40257	Live bird - United States Fish and Wildlife Service band number
PB	2006	NonBreeding	14.73	-19.5	1517-40266	Live bird - United States Fish and Wildlife Service band number
PB	2006	NonBreeding	14.52	-18.76	1517-40269	Live bird - United States Fish and Wildlife Service band number
PB	2006	NonBreeding	15.37	-18.58	1517-40288	Live bird - United States Fish and Wildlife Service band number
PB	2006	NonBreeding	17.87	-18.22	1517-40292	Live bird - United States Fish and Wildlife Service band number
PB	2006	NonBreeding	17.26	-18.03	1517-40327	Live bird - United States Fish and Wildlife Service band number
PB	2006	NonBreeding	14.36	-18.54	1517-40338	Live bird - United States Fish and Wildlife Service band number
PB	2006	NonBreeding	14.67	-18.79	1517-40359	Live bird - United States Fish and Wildlife Service band number
PB	2006	NonBreeding	14.34	-18.93	1517-40364	Live bird - United States Fish and Wildlife Service band number
PB	2006	NonBreeding	16.92	-18.33	1517-40365	Live bird - United States Fish and Wildlife Service band number
PB	2006	NonBreeding	14.18	-19.01	1517-40367	Live bird - United States Fish and Wildlife Service band number
HI	Unknown	NonBreeding	17.96	-19.15	CSW 7133	Burke Museum, University of Washington, Seattle, Washington, USA
HI	Unknown	NonBreeding	15.59	-18.43	CSW 7134	Burke Museum, University of Washington, Seattle, Washington, USA
HI	Unknown	NonBreeding	16.75	-18.05	CWT 284	Burke Museum, University of Washington, Seattle, Washington, USA
HI	Unknown	NonBreeding	14.93	-18.43	CWT 285	Burke Museum, University of Washington, Seattle, Washington, USA
HI	Unknown	NonBreeding	13.75	-19.02	CWT 286	Burke Museum, University of Washington, Seattle, Washington, USA
HI	Unknown	NonBreeding	14.48	-18.51	CWT 312	Burke Museum, University of Washington, Seattle, Washington, USA
HI	Unknown	NonBreeding	13.24	-19.6	CWT 313	Burke Museum, University of Washington, Seattle, Washington, USA
HI	Unknown	NonBreeding	13.13	-19.79	CWT 314	Burke Museum, University of Washington, Seattle, Washington, USA
HI	Unknown	NonBreeding	13.15	-18.9	CWT 315	Burke Museum, University of Washington, Seattle, Washington, USA
HI	Unknown	NonBreeding	14.26	-18.92	CWT 319	Burke Museum, University of Washington, Seattle, Washington, USA
HI	Unknown	NonBreeding	12.97	-18.83	CWT 324	Burke Museum, University of Washington, Seattle, Washington, USA
HI	Unknown	NonBreeding	13.8	-18.35	CWT 330	Burke Museum, University of Washington, Seattle, Washington, USA
HI	Unknown	NonBreeding	15.67	-18.91	CWT 333	Burke Museum, University of Washington, Seattle, Washington, USA
HI	Unknown	NonBreeding	18.37	-19.25	LL1625140109	Burke Museum, University of Washington, Seattle, Washington, USA
HI	Unknown	NonBreeding	13.54	-19.44	LL1625150104	Burke Museum, University of Washington, Seattle, Washington, USA
HI	Unknown	NonBreeding	14.91	-18.89	LL2037120205	Burke Museum, University of Washington, Seattle, Washington, USA
AK	Unknown	NonBreeding	14.03	-18.92	UAM 14581	University of Alaska Museum, Fairbanks, Alaska, USA
AK	Unknown	NonBreeding	17.99	-18.97	UAM 14640	University of Alaska Museum, Fairbanks, Alaska, USA
AK	Unknown	NonBreeding	14.35	-19.08	UAM 14641	University of Alaska Museum, Fairbanks, Alaska, USA
AK	Unknown	NonBreeding	17.52	-18.09	UAM 14777	University of Alaska Museum, Fairbanks, Alaska, USA
AK	Unknown	NonBreeding	15.18	-18.89	UAM 14778	University of Alaska Museum, Fairbanks, Alaska, USA
AK	Unknown	NonBreeding	13.51	-19.16	UAM 14791	University of Alaska Museum, Fairbanks, Alaska, USA
AK	Unknown	NonBreeding	13.93	-19.02	UAM 14792	University of Alaska Museum, Fairbanks, Alaska, USA
AK	Unknown	NonBreeding	13.82	-19.61	UAM 14887	University of Alaska Museum, Fairbanks, Alaska, USA
AK	Unknown	NonBreeding	15.06	-18.63	UAM 19102	University of Alaska Museum, Fairbanks, Alaska, USA
AK	Unknown	NonBreeding	14.48	-19.58	UAM 19103	University of Alaska Museum, Fairbanks, Alaska, USA
AK	Unknown	NonBreeding	14.99	-18.6	UAM 19104	University of Alaska Museum, Fairbanks, Alaska, USA
AK	Unknown	NonBreeding	14.7	-18.81	UAM 19295	University of Alaska Museum, Fairbanks, Alaska, USA
AK	Unknown	NonBreeding	14.15	-18.36	UAM 19486	University of Alaska Museum, Fairbanks, Alaska, USA
AK	Unknown	NonBreeding	14.15	-18.62	UAM 19487	University of Alaska Museum, Fairbanks, Alaska, USA
AK	Unknown	NonBreeding	13.5	-18.67	UAM 19971	University of Alaska Museum, Fairbanks, Alaska, USA
AK	Unknown	NonBreeding	13.92	-18.97	UAM 20010	University of Alaska Museum, Fairbanks, Alaska, USA
AK	Unknown	NonBreeding	12.93	-19.51	UAM 20018	University of Alaska Museum, Fairbanks, Alaska, USA
AK	Unknown	NonBreeding	14.25	-19.41	UAM 20191	University of Alaska Museum, Fairbanks, Alaska, USA
AK	Unknown	NonBreeding	16.1	-18.38	UAM 20192	University of Alaska Museum, Fairbanks, Alaska, USA
AK	Unknown	NonBreeding	13.95	-19.15	UAM 20193	University of Alaska Museum, Fairbanks, Alaska, USA
AK	Unknown	NonBreeding	16.02	-19.13	UAM 20194	University of Alaska Museum, Fairbanks, Alaska, USA
AK	Unknown	NonBreeding	13.31	-19.02	UAM 20196	University of Alaska Museum, Fairbanks, Alaska, USA
AK	Unknown	NonBreeding	15.33	-19.06	UAM 20197	University of Alaska Museum, Fairbanks, Alaska, USA
AK	Unknown	NonBreeding	14.19	-19.02	UAM 21875	University of Alaska Museum, Fairbanks, Alaska, USA
AK	Unknown	NonBreeding	13.27	-20.24	UAM 21876	University of Alaska Museum, Fairbanks, Alaska, USA
AK	Unknown	NonBreeding	12.15	-20.29	UAM 21877	University of Alaska Museum, Fairbanks, Alaska, USA
AK	Unknown	NonBreeding	15.69	-18.64	UAM 21878	University of Alaska Museum, Fairbanks, Alaska, USA
AK	Unknown	NonBreeding	16.91	-17.38	UAM 21879	University of Alaska Museum, Fairbanks, Alaska, USA
AK	Unknown	NonBreeding	14.24	-19.22	UAM 22614	University of Alaska Museum, Fairbanks, Alaska, USA
AK	Unknown	NonBreeding	15.28	-19.3	UAM 22617	University of Alaska Museum, Fairbanks, Alaska, USA
AK	Unknown	NonBreeding	15.43	-18.12	UAM 22618	University of Alaska Museum, Fairbanks, Alaska, USA
AK	Unknown	NonBreeding	13.97	-19.27	UAM 22619	University of Alaska Museum, Fairbanks, Alaska, USA
AK	Unknown	NonBreeding	17.25	-17.43	UAM 22620	University of Alaska Museum, Fairbanks, Alaska, USA
CC	2006	NonBreeding	15.42	-19.01	1247-54624	Live bird - United States Fish and Wildlife Service band number
CC	2006	NonBreeding	13.89	-19.21	1247-59305	Live bird - United States Fish and Wildlife Service band number
CC	2006	NonBreeding	14.51	-20.02	1247-78210	Live bird - United States Fish and Wildlife Service band number
CC	2006	NonBreeding	14.59	-18.52	1247-79753	Live bird - United States Fish and Wildlife Service band number
CC	2006	NonBreeding	13.27	-20.63	1307-62067	Live bird - United States Fish and Wildlife Service band number
CC	2006	NonBreeding	13.71	-19.82	1307-64683	Live bird - United States Fish and Wildlife Service band number
CC	2006	NonBreeding	14.32	-18.68	1307-64697	Live bird - United States Fish and Wildlife Service band number
CC	2006	NonBreeding	15.12	-18.86	1307-65677	Live bird - United States Fish and Wildlife Service band number
CC	2006	NonBreeding	12.93	-19.96	1307-65685	Live bird - United States Fish and Wildlife Service band number
CC	2006	NonBreeding	15.41	-18.97	1307-66275	Live bird - United States Fish and Wildlife Service band number
CC	2006	NonBreeding	12.6	-20.1	1307-66762	Live bird - United States Fish and Wildlife Service band number
CC	2006	NonBreeding	13.5	-20.08	1307-67516	Live bird - United States Fish and Wildlife Service band number
CC	2006	NonBreeding	15.36	-19.11	1307-68197	Live bird - United States Fish and Wildlife Service band number
CC	2006	NonBreeding	15.69	-18.52	1307-75446	Live bird - United States Fish and Wildlife Service band number
CC	2006	NonBreeding	14.26	-19.93	1307-96452	Live bird - United States Fish and Wildlife Service band number
CC	2006	NonBreeding	15.37	-18.66	1307-98715	Live bird - United States Fish and Wildlife Service band number
CC	2006	NonBreeding	16.53	-18.24	1307-98774	Live bird - United States Fish and Wildlife Service band number
CC	2006	NonBreeding	14.54	-18.61	1307-99656	Live bird - United States Fish and Wildlife Service band number
CC	2006	NonBreeding	14.33	-18.94	1307-99745	Live bird - United States Fish and Wildlife Service band number
CC	2006	NonBreeding	13.06	-19.19	1307-99827	Live bird - United States Fish and Wildlife Service band number
CC	2006	NonBreeding	14.4	-19.7	1307-99832	Live bird - United States Fish and Wildlife Service band number
CC	2006	NonBreeding	13.01	-19.5	1307-99986	Live bird - United States Fish and Wildlife Service band number
CC	2006	NonBreeding	14.58	-18.65	1327-04654	Live bird - United States Fish and Wildlife Service band number
CC	2006	NonBreeding	14.81	-19.4	1367-22981	Live bird - United States Fish and Wildlife Service band number
CC	2006	NonBreeding	14.25	-19.22	1367-50498	Live bird - United States Fish and Wildlife Service band number
CC	2006	NonBreeding	15	-18.51	1517-03895	Live bird - United States Fish and Wildlife Service band number
CC	2006	NonBreeding	13.95	-19.2	1517-08936	Live bird - United States Fish and Wildlife Service band number
CC	2006	NonBreeding	17.44	-18.44	1517-09021	Live bird - United States Fish and Wildlife Service band number
CC	2006	NonBreeding	14.51	-18.78	1517-20293	Live bird - United States Fish and Wildlife Service band number
CC	2006	NonBreeding	16.03	-18.59	1517-22580	Live bird - United States Fish and Wildlife Service band number
CC	2006	NonBreeding	15.55	-19.09	1517-29161	Live bird - United States Fish and Wildlife Service band number
CC	2006	NonBreeding	17.31	-18.6	1517-29411	Live bird - United States Fish and Wildlife Service band number
CC	2006	NonBreeding	14.91	-18.97	1517-38951	Live bird - United States Fish and Wildlife Service band number
CC	2006	NonBreeding	15.12	-18.94	1517-38952	Live bird - United States Fish and Wildlife Service band number
CC	2006	NonBreeding	14.03	-19.17	1517-39311	Live bird - United States Fish and Wildlife Service band number
CC	2006	NonBreeding	14.18	-18.95	1517-39330	Live bird - United States Fish and Wildlife Service band number
CC	2006	NonBreeding	13.66	-18.9	1517-39348	Live bird - United States Fish and Wildlife Service band number
CC	2006	NonBreeding	15.16	-18.28	1517-39350	Live bird - United States Fish and Wildlife Service band number
CC	2006	NonBreeding	13.62	-19.28	1517-47868	Live bird - United States Fish and Wildlife Service band number
CC	2006	NonBreeding	13.35	-19.49	1517-47875	Live bird - United States Fish and Wildlife Service band number
CC	2006	NonBreeding	16.16	-18.03	1517-56614	Live bird - United States Fish and Wildlife Service band number
CC	2006	NonBreeding	13.64	-20.22	1517-56617	Live bird - United States Fish and Wildlife Service band number
CC	2006	NonBreeding	14.72	-18.73	1517-56632	Live bird - United States Fish and Wildlife Service band number
CC	2006	NonBreeding	18.26	-17.02	1517-56693	Live bird - United States Fish and Wildlife Service band number
CC	2006	NonBreeding	13.67	-19.25	1517-56698	Live bird - United States Fish and Wildlife Service band number
CC	2006	NonBreeding	15.53	-18.64	1517-57751	Live bird - United States Fish and Wildlife Service band number
CC	2006	NonBreeding	13.3	-17.87	1517-57782	Live bird - United States Fish and Wildlife Service band number
CC	2006	NonBreeding	14.65	-19	1517-57793	Live bird - United States Fish and Wildlife Service band number
CC	2006	NonBreeding	17.07	-18.09	1517-59372	Live bird - United States Fish and Wildlife Service band number
CC	2006	NonBreeding	14.43	-20.37	1517-59379	Live bird - United States Fish and Wildlife Service band number
CC	2006	NonBreeding	14.9	-18.63	1517-62005	Live bird - United States Fish and Wildlife Service band number
CC	2006	NonBreeding	14.48	-18.96	1517-62007	Live bird - United States Fish and Wildlife Service band number
CC	2006	NonBreeding	13.72	-19.3	1517-62025	Live bird - United States Fish and Wildlife Service band number
CC	2006	NonBreeding	15.11	-18.62	1517-62028	Live bird - United States Fish and Wildlife Service band number
CC	2006	NonBreeding	13.22	-19.77	1517-62046	Live bird - United States Fish and Wildlife Service band number
CC	2006	NonBreeding	15.16	-18.71	1517-62068	Live bird - United States Fish and Wildlife Service band number
CC	2006	NonBreeding	14.25	-18.71	1517-62364	Live bird - United States Fish and Wildlife Service band number
CC	2006	NonBreeding	14.45	-19.19	1517-62384	Live bird - United States Fish and Wildlife Service band number
CC	2006	NonBreeding	14.27	-18.73	1517-62449	Live bird - United States Fish and Wildlife Service band number
CC	2006	NonBreeding	13.57	-19.25	1517-62791	Live bird - United States Fish and Wildlife Service band number
CC	2006	NonBreeding	15.29	-18.41	1517-62992	Live bird - United States Fish and Wildlife Service band number
CC	2006	NonBreeding	15.45	-18.69	1517-62993	Live bird - United States Fish and Wildlife Service band number
CC	2006	NonBreeding	15.04	-18.38	1517-8539	Live bird - United States Fish and Wildlife Service band number

## Sheet: Metadata
Category:
	HB = Historic Bird
	SS = Sequentially Successful breeder (fledged a chick in 2006 and again in 2007)
	SU = Sequentially Unsuccessful breeder (fledged a chick in 2006, failed after laying in 2007)
	FB = Failed Breeder (failed at incubation or early chick in 2006)
	PB = PreBreeder (observed courting on the colony in 2007)
	AK = Akaska fisheries bycaught bird
	HI = Hawaii fisheries bycaught bird
	CC = Contemporary Colony (sampled on the breeding colony in 2007 but did not meet criteria to be included in specific breeding categories)
		CC + (SS, SU FB, PB) = all colony-sampled birds in 2007
Year: in which feather sample was grown
Season: in which food was consumed to produce feather sample
	Breeding = April-May
	NonBreeding = July-September
